# Supplementary material for: Genome-Wide Characterization and Anthocyanin-Related Expression Analysis of the B-BOX Gene Family in Capsicum annuum L
Source: Front Genet. 2022 Feb 28;13:847328. doi: 10.3389/fgene.2022.847328 (PMC8918674; doi:10.3389/fgene.2022.847328)
Supplement: Supplementary file 4 [file Table1.XLSX]

## Sheet: Sheet1
Cis-elements	BBXs	Functions of Cis-elements	types
Box 4	Capana00g004911,Capana01g004030,Capana02g002620,Capana02g003200,Capana02g003201,Capana03g003558,Capana04g000266,Capana07g000030,Capana07g001114,Capana07g001588,Capana07g002062,Capana08g002611,Capana09g000394,Capana10g000048,Capana11g002294,Capana12g000414,Capana12g000659	part of a conserved DNA module involved in light responsiveness	stress
G-Box	Capana00g001486,Capana01g004030,Capana02g002620,Capana02g003199,Capana02g003200,Capana02g003201,Capana03g000377,Capana03g003558,Capana04g000266,Capana05g001195,Capana06g000735,Capana07g000030,Capana07g001114,Capana07g001588,Capana07g002062,Capana08g002611,Capana08g002625,Capana09g000394,Capana10g000048,Capana11g002294,Capana12g000414	cis-acting regulatory element involved in light responsiveness
TCT-motif	Capana01g004030,Capana02g002620,Capana02g003199,Capana02g003200,Capana02g003201,Capana03g000377,Capana03g003558,Capana05g001195,Capana06g000735,Capana07g000030,Capana07g002062,Capana08g002611,Capana08g002625,Capana10g000048,Capana11g002294,Capana12g000414	part of a light responsive element
GT1-motif	Capana01g004030,Capana02g003199,Capana03g000377,Capana03g003558,Capana04g000266,Capana05g001195,Capana07g001588,Capana07g002062,Capana08g002611,Capana10g000048,Capana11g002294,Capana12g000414	light responsive element
GATA-motif	Capana00g001486,Capana00g004911,Capana02g002620,Capana02g003199,Capana02g003200,Capana02g003201,Capana03g000377,Capana03g003558,Capana04g000266,Capana05g001195,Capana07g000030,Capana07g001114,Capana07g002062,Capana08g002611,Capana08g002625,Capana11g002294,Capana12g000659	part of a light responsive element
I-box	Capana00g004911,Capana02g003199,Capana02g003200,Capana03g003558,Capana06g000735,Capana07g001114,Capana07g001588,Capana07g002062,Capana08g002611,Capana08g002625,Capana09g000394,Capana11g002294,Capana12g000414,Capana12g000659	part of a light responsive element
AE-box	Capana00g001486,Capana01g004030,Capana02g003201,Capana03g000377,Capana05g001195,Capana06g000735,Capana07g001114,Capana07g001588,Capana08g002611,Capana08g002625,Capana09g000394,Capana11g002294,Capana12g000414	part of a module for light response
chs-CMA1a	Capana03g000377,Capana03g003558,Capana05g001195,Capana07g000030,Capana07g001588,Capana08g002611,Capana08g002625,Capana09g000394,Capana10g000048,Capana11g002294,Capana12g000659	part of a light responsive element
Sp1	Capana03g003558,Capana04g000266,Capana05g001195,Capana07g000030,Capana08g002625,Capana09g000394,Capana11g002294,	light responsive element
ATC-motif	Capana00g001486,Capana07g001114,Capana08g002625,Capana11g002294,Capana12g000659	part of a conserved DNA module involved in light responsiveness
MRE	Capana00g004911,Capana03g003558,Capana04g000266,Capana08g002625,Capana10g000048,Capana12g000414	MYB binding site involved in light responsiveness
GA-motif	Capana02g002620,Capana05g001195,Capana06g000735,Capana07g001114,Capana07g002062,	part of a light responsive element
Box II	Capana04g000266,Capana05g001195,Capana07g000030,	part of a light responsive element
ARE	Capana00g001486,Capana01g004030,Capana02g002620,Capana02g003200,Capana02g003201,Capana03g000377,Capana03g003558,Capana04g000266,Capana05g001195,Capana06g000735,Capana07g000030,Capana07g001114,Capana07g002062,Capana08g002611,Capana08g002625,Capana09g000394,Capana11g002294,Capana12g000659	cis-acting regulatory element essential for the anaerobic induction
TC-rich repeats	Capana00g004911,Capana01g004030,Capana02g003199,Capana02g003201,Capana03g000377,Capana05g001195,Capana06g000735,Capana07g001114,Capana07g001588,Capana07g002062,Capana11g002294,	cis-acting element involved in defense and stress responsiveness
circadian	Capana02g003200,Capana05g001195,Capana07g001588,Capana07g002062,Capana08g002611,Capana10g000048,Capana12g000414,Capana12g000659	cis-acting regulatory element involved in circadian control
ABRE	Capana00g001486,Capana02g002620,Capana02g003199,Capana02g003200,Capana02g003201,Capana03g000377,Capana03g003558,Capana04g000266,Capana05g001195,Capana06g000735,Capana07g000030,Capana07g001114,Capana07g001588,Capana07g002062,Capana08g002611,Capana08g002625,Capana09g000394,Capana10g000048,Capana11g002294,Capana12g000414,	cis-acting element involved in the abscisic acid responsiveness	hormone
ERE	Capana00g004911,Capana02g003199,Capana02g003201,Capana03g000377,Capana03g003558,Capana04g000266,Capana06g000735,Capana07g001588,Capana07g002062,Capana08g002625,Capana09g000394,Capana10g000048,Capana11g002294,Capana12g000414,Capana12g000659	Ethylene-responsiveelement
CGTCA-motif	Capana00g001486,Capana01g004030,Capana02g002620,Capana02g003199,Capana02g003200,Capana04g000266,Capana05g001195,Capana07g000030,Capana07g001588,Capana07g002062,Capana08g002611,Capana08g002625,Capana10g000048,Capana11g002294,Capana12g000414,Capana12g000659	cis-acting regulatory element involved in the MeJA-responsiveness
TGACG-motif	Capana00g001486,Capana01g004030,Capana02g002620,Capana02g003199,Capana02g003200,Capana04g000266,Capana05g001195,Capana07g000030,Capana07g001588,Capana07g002062,Capana08g002611,Capana08g002625,Capana10g000048,Capana11g002294,Capana12g000414,Capana12g000659	cis-acting regulatory element involved in the MeJA-responsiveness
TCA-element	Capana00g001486,Capana02g002620,Capana02g003201,Capana03g000377,Capana03g003558,Capana06g000735,Capana08g002625,Capana10g000048,Capana12g000414,Capana12g000659	cis-acting element involved in salicylic acid responsiveness
GARE-motif	Capana02g003199,Capana02g003201,Capana03g000377,Capana04g000266,Capana07g001114,Capana11g002294,	gibberellin-responsive element
MBS	Capana01g004030,Capana05g001195,Capana06g000735,Capana07g001114,Capana07g001588,Capana07g002062,Capana08g002611,Capana10g000048,Capana12g000659	MYB binding site involved in flavonoid biosynthetic genes regulation	cellular development
